# Supplementary material for: MRI Markers of EDSS ≥ 3 in Relapsing–Remitting Multiple Sclerosis: An Assessment of Lesion Burden, Brain Volumetry, and IVIM-DWI Metrics
Source: Brain Sci. 2026 Jul 14;16(7):743. doi: 10.3390/brainsci16070743 (PMC13406835; doi:10.3390/brainsci16070743)
Supplement: Supplementary file 1 [file brainsci-16-00743-s001.zip]

Archive with 1 entries (1 files):
- brainsci-4405017-supplementary.pdf
